# Supplementary material for: Gibberellic acid induced parthenocarpic ‘Honeycrisp’ apples (Malus domestica) exhibit reduced ovary width and lower acidity
Source: Hortic Res. 2019 Apr 6;6:41. doi: 10.1038/s41438-019-0124-8 (PMC6441655; doi:10.1038/s41438-019-0124-8)
Supplement: Supplementary file 11 — Table S3 [file 41438_2019_124_MOESM11_ESM.xlsx]

## Sheet: 18 DAT
Hypanthium - up in HP							Hypanthium - down in HP
bin	name	elements	p-value				bin	name	elements	p-value
26.10	misc.cytochrome P450	3	0.0157776				11.6	lipid metabolism.lipid transfer proteins etc	2	0.0157959
26.12	misc.peroxidases	2	0.0462936				17	hormone metabolism	31	0.0336398
29	protein	6	0.0257705				17.5.1	hormone metabolism.ethylene.synthesis-degradation	8	0.0395596
29.3	protein.targeting	2	0.0402363				29.5.11.4.2	protein.degradation.ubiquitin.E3.RING	5	0.0429451
29.3.4	protein.targeting.secretory pathway	2	0.0402363
							Ovary - down in HP
Ovary - up in HP							bin	name	elements	p-value
bin	name	elements	p-value				11.6	lipid metabolism.lipid transfer proteins etc	2	0.0235761
31	cell	30	0.00522883				16	secondary metabolism	39	0.00442096
31.1	cell.organisation	20	0.0406573				16.1	secondary metabolism.isoprenoids	8	0.0373675
31.1.1	cell.organisation.cytoskeleton	3	0.0384058				17.4	hormone metabolism.cytokinin	6	0.0257401
31.1.1.2	cell.organisation.cytoskeleton.mikrotubuli	3	0.0384058				17.4.1	hormone metabolism.cytokinin.synthesis-degradation	6	0.0257401	hormone metabolism.cytokinin.synthesis-degradation gene IDs	Description	Fold Difference HP vs. GA3
31.1.1.2.6	cell.organisation.cytoskeleton.mikrotubuli.MAP65	2	0.0376726				26	misc	74	0.00630988	md03g1082200	at5g59590	-6.04
31.2	cell.division	4	0.00943045	cell.division gene IDs	Description	Fold Difference HP vs. GA3	26.7	misc.oxidases - copper, flavone etc	5	0.0226454	md07g1026600	at3g63440	-4.03
5	fermentation	6	0.0400625	md00g1064000	at1g20930	1.77	29	protein	75	0.00738339	md07g1209200	at3g55700	-3.06
				md01g1233500	at4g33270	1.88	29.3	protein.targeting	5	0.00936334	md08g1023900	at1g75450	-4.59
				md07g1200700	at5g13840	2.06	29.3.4	protein.targeting.secretory pathway	3	0.0457737	md08g1185500	at1g22360	-4.24
				md12g1195200	q38774/at2g38620	1.58	29.3.4.99	protein.targeting.secretory pathway.unspecified	2	0.0251546	md09g1135900	at1g22360	-5.93
Ovule - up in HP							29.5	protein.degradation	35	0.0111794
bin	name	elements	p-value				29.5.11	protein.degradation.ubiquitin	22	0.00901047
1	PS	24	0.00739021				29.5.11.4	protein.degradation.ubiquitin.E3	20	0.0154231
1.2	PS.photorespiration	4	0.0187783				29.5.11.4.2	protein.degradation.ubiquitin.E3.RING	9	0.0462105
2	major CHO metabolism	24	0.00768079				29.5.9	protein.degradation.AAA type	3	0.0406427
2.2	major CHO metabolism.degradation	16	0.0106404				33.1	development.storage proteins	2	0.0303312
2.2.2	major CHO metabolism.degradation.starch	8	0.0124503				34.1	transport.p- and v-ATPases	3	0.0454979
3.5	minor CHO metabolism.others	10	0.0351455				35.1	not assigned.no ontology	42	0.0145872
4	glycolysis	39	0.00011304				35.1.9	not assigned.no ontology.BTB/POZ domain-containing protein	2	0.0355699
4.1	glycolysis.cytosolic branch	31	0.00115039
4.2	glycolysis.plastid branch	9	0.0148269				Ovule - down in HP
4.2.14	glycolysis.plastid branch.pyruvate kinase (PK)	5	0.0404802				bin	name	elements	p-value
5	fermentation	12	0.0365766				10	cell wall	85	0.000376932
5.2	fermentation.PDC	5	0.0106509				10.1	cell wall.precursor synthesis	13	0.0475216
8	TCA / org transformation	19	0.00112107				10.6	cell wall.degradation	24	4.38288e-05
8.1	TCA / org transformation.TCA	8	0.00585424				10.6.2	cell wall.degradation.mannan-xylose-arabinose-fucose	13	0.0104252
8.1.1	TCA / org transformation.TCA.pyruvate DH	6	0.00663706				10.6.3	cell wall.degradation.pectate lyases and polygalacturonases	8	0.00541562
8.1.1.1	TCA / org transformation.TCA.pyruvate DH.E1	3	0.0359854				10.7	cell wall.modification	13	0.000191274
8.2	TCA / org transformation.other organic acid transformations	10	0.0349448				11	lipid metabolism	142	0.0220847
9	mitochondrial electron transport / ATP synthesis	16	1.2301e-05				11.3.1	lipid metabolism.Phospholipid synthesis.1-acylglycerol-3-phosphate O-acyltransferase	3	0.0364963
9.1	mitochondrial electron transport / ATP synthesis.NADH-DH	6	0.00196765				11.8	lipid metabolism.'exotics'(steroids, squalene etc)	12	0.00585895
9.1.2	mitochondrial electron transport / ATP synthesis.NADH-DH.localisation not clear	5	0.00642101				11.9	lipid metabolism.lipid degradation	86	0.000876876
9.9	mitochondrial electron transport / ATP synthesis.F1-ATPase	5	0.00110087				11.9.3	lipid metabolism.lipid degradation.lysophospholipases	56	8.96453e-05
10	cell wall	109	2.03808e-06				11.9.3.3	lipid metabolism.lipid degradation.lysophospholipases.glycerophosphodiester phosphodiesterase	32	9.24279e-05
10.5	cell wall.cell wall proteins	16	0.019745				12	N-metabolism	4	0.0356652
10.5.1	cell wall.cell wall proteins.AGPs	9	0.0261789				13.1.3	amino acid metabolism.synthesis.aspartate family	3	0.0437493
10.5.1.1	cell wall.cell wall proteins.AGPs.AGP	9	0.0261789				13.1.3.4	amino acid metabolism.synthesis.aspartate family.methionine	2	0.0366494
10.6	cell wall.degradation	37	2.80289e-08				13.1.3.4.12	amino acid metabolism.synthesis.aspartate family.methionine.homocysteine S-methyltransferase	2	0.0366494
10.6.2	cell wall.degradation.mannan-xylose-arabinose-fucose	8	0.00674209				13.2.3	amino acid metabolism.degradation.aspartate family	5	0.0434635
10.6.3	cell wall.degradation.pectate lyases and polygalacturonases	23	2.57065e-05				13.2.3.5	amino acid metabolism.degradation.aspartate family.lysine	5	0.0434635
10.7	cell wall.modification	18	0.00881995				13.2.4	amino acid metabolism.degradation.branched chain group	6	0.00309092
10.8.2	cell wall.pectin*esterases.acetyl esterase	2	0.0499042				13.2.4.4	amino acid metabolism.degradation.branched chain group.leucine	2	0.0285785
11.1.31	lipid metabolism.FA synthesis and FA elongation.pyruvate DH	4	0.0147741				16	secondary metabolism	147	0.000645367
11.2.1	lipid metabolism.FA desaturation.desaturase	2	0.023419				16.1.4.6	secondary metabolism.isoprenoids.carotenoids.carotenoid beta ring hydroxylase	3	0.0089057
11.6	lipid metabolism.lipid transfer proteins etc	7	0.00444981				16.1.5	secondary metabolism.isoprenoids.terpenoids	7	0.000974214
11.9.4	lipid metabolism.lipid degradation.beta-oxidation	5	0.0390974				16.2.1.8	secondary metabolism.phenylpropanoids.lignin biosynthesis.F5H	3	0.0394515
11.9.4.3	lipid metabolism.lipid degradation.beta-oxidation.enoyl CoA hydratase	2	0.0222755				16.5	secondary metabolism.sulfur-containing	20	0.0444123
12.3	N-metabolism.N-degradation	2	0.0465626				16.5.1	secondary metabolism.sulfur-containing.glucosinolates	18	0.0420672
12.3.1	N-metabolism.N-degradation.glutamate dehydrogenase	2	0.0465626				16.5.1.1	secondary metabolism.sulfur-containing.glucosinolates.synthesis	15	0.0455299
13	amino acid metabolism	45	0.00133366				16.5.1.1.1.8	secondary metabolism.sulfur-containing.glucosinolates.synthesis.aliphatic.UDP-glycosyltransferase	2	0.0456932
13.1.2	amino acid metabolism.synthesis.glutamate family	5	0.047478				16.5.1.1.4	secondary metabolism.sulfur-containing.glucosinolates.synthesis.shared	3	0.00983266
13.2	amino acid metabolism.degradation	14	0.000749125				16.5.1.1.4.1	secondary metabolism.sulfur-containing.glucosinolates.synthesis.shared.CYP83B1 phenylacetaldoxime monooxygenase	3	0.00983266
13.2.5	amino acid metabolism.degradation.serine-glycine-cysteine group	5	0.00587328				16.8	secondary metabolism.flavonoids	49	0.00150221
13.2.5.2	amino acid metabolism.degradation.serine-glycine-cysteine group.glycine	3	0.0480398				16.8.3	secondary metabolism.flavonoids.dihydroflavonols	25	0.00159857
13.2.6	amino acid metabolism.degradation.aromatic aa	3	0.00478765				16.8.3.3	secondary metabolism.flavonoids.dihydroflavonols.flavonoid 3''-monooxygenase	6	0.0330048
13.2.6.3	amino acid metabolism.degradation.aromatic aa.tryptophan	2	0.0222755				16.8.4	secondary metabolism.flavonoids.flavonols	14	0.0129548
15	metal handling	21	0.0170157				17	hormone metabolism	252	8.84347e-13
15.2	metal handling.binding, chelation and storage	18	0.0296587				17.1	hormone metabolism.abscisic acid	39	0.0019897
16	secondary metabolism	90	0.00298841				17.1.1	hormone metabolism.abscisic acid.synthesis-degradation	20	0.0070756
16.2	secondary metabolism.phenylpropanoids	23	0.0433565				17.1.1.1.10	hormone metabolism.abscisic acid.synthesis-degradation.synthesis.9-cis-epoxycarotenoid dioxygenase	6	0.0299893
16.2.1	secondary metabolism.phenylpropanoids.lignin biosynthesis	17	0.0245657				17.2	hormone metabolism.auxin	44	0.0168317
16.2.1.6	secondary metabolism.phenylpropanoids.lignin biosynthesis.CCoAOMT	2	0.0286823				17.2.1	hormone metabolism.auxin.synthesis-degradation	7	0.0087055
16.7	secondary metabolism.wax	6	0.0351306				17.2.2	hormone metabolism.auxin.signal transduction	7	0.00543012
16.8	secondary metabolism.flavonoids	30	0.0440187				17.2.3	hormone metabolism.auxin.induced-regulated-responsive-activated	29	0.00244779
16.8.2	secondary metabolism.flavonoids.chalcones	9	0.0428012				17.3.1.1.5	hormone metabolism.brassinosteroid.synthesis-degradation.BRs.metabolic regulation	9	0.0314589
17	hormone metabolism	130	2.50473e-05				17.4	hormone metabolism.cytokinin	23	0.00828002
17.2	hormone metabolism.auxin	40	0.00123563				17.4.1	hormone metabolism.cytokinin.synthesis-degradation	19	0.000372276
17.2.2	hormone metabolism.auxin.signal transduction	9	0.0173325				17.5	hormone metabolism.ethylene	58	0.00208903
17.2.3	hormone metabolism.auxin.induced-regulated-responsive-activated	30	0.0349578				17.5.1	hormone metabolism.ethylene.synthesis-degradation	27	0.0241015
17.3.1.2.2	hormone metabolism.brassinosteroid.synthesis-degradation.sterols.SMT2	4	0.0444367				17.5.1.1	hormone metabolism.ethylene.synthesis-degradation.1-aminocyclopropane-1-carboxylate synthase	6	0.0260049
17.5	hormone metabolism.ethylene	21	0.000854521				17.5.2	hormone metabolism.ethylene.signal transduction	28	0.0154121
17.5.1	hormone metabolism.ethylene.synthesis-degradation	5	0.00772663				17.6	hormone metabolism.gibberelin	25	0.00141961
17.6	hormone metabolism.gibberelin	13	0.00266032				17.6.1	hormone metabolism.gibberelin.synthesis-degradation	14	0.00412395
17.6.1	hormone metabolism.gibberelin.synthesis-degradation	6	0.00207448				17.6.1.13	hormone metabolism.gibberelin.synthesis-degradation.GA2 oxidase	5	0.000633081
17.6.1.11	hormone metabolism.gibberelin.synthesis-degradation.GA20 oxidase	2	0.0205891				17.8	hormone metabolism.salicylic acid	10	0.0297665
17.7.1.4	hormone metabolism.jasmonate.synthesis-degradation.allene oxidase cyclase	2	0.048559				17.8.1	hormone metabolism.salicylic acid.synthesis-degradation	10	0.0297665
20.2.99	stress.abiotic.unspecified	19	0.0422911				18	Co-factor and vitamine metabolism	16	0.000906969
23	nucleotide metabolism	33	0.0196921				18.7	Co-factor and vitamine metabolism.iron-sulphur clusters	6	0.00269196
23.1	nucleotide metabolism.synthesis	11	0.00339965				20.1.1	stress.biotic.respiratory burst	3	0.0450284
23.1.2	nucleotide metabolism.synthesis.purine	6	0.00169503				21.1	redox.thioredoxin	9	0.0218534
23.1.2.30	nucleotide metabolism.synthesis.purine.IMP dehydrogenase	2	0.0418882				24	Biodegradation of Xenobiotics	18	0.0271309
23.4	nucleotide metabolism.phosphotransfer and pyrophosphatases	4	0.0168803				26	misc	356	3.31879e-24
25	C1-metabolism	6	0.0102112				26.10	misc.cytochrome P450	67	3.3931e-09
25.1	C1-metabolism.glycine hydroxymethyltransferase	4	0.0405849				26.12	misc.peroxidases	12	0.0303538
26	misc	238	7.24414e-09				26.13	misc.acid and other phosphatases	25	0.00258115
26.10	misc.cytochrome P450	17	0.00159875				26.18	misc.invertase/pectin methylesterase inhibitor family protein	7	0.0189413
26.12	misc.peroxidases	14	0.015611				26.19	misc.plastocyanin-like	6	0.0167324
26.17	misc.dynamin	14	0.0205518				26.2	misc.UDP glucosyl and glucoronyl transferases	75	2.25931e-06
26.28	misc.GDSL-motif lipase	21	0.0022138				26.26	misc.aminotransferases	2	0.0235533
27.1.19	RNA.processing.ribonucleases	6	0.0202125				26.26.1	misc.aminotransferases.aminotransferase class IV family protein	2	0.0235533
27.3.25	RNA.regulation of transcription.MYB domain transcription factor family	20	0.00767098				26.8	misc.nitrilases, *nitrile lyases, berberine bridge enzymes, reticuline oxidases, troponine reductases	20	0.000121946
27.3.4	RNA.regulation of transcription.ARF, Auxin Response Factor family	3	0.0495542				26.9	misc.glutathione S transferases	15	0.00908169
27.3.40	RNA.regulation of transcription.Aux/IAA family	10	0.0164207				27	RNA	554	0.0271614
27.3.69	RNA.regulation of transcription.SET-domain transcriptional regulator family	8	0.0213603				27.1	RNA.processing	24	0.0331913
27.3.99	RNA.regulation of transcription.unclassified	40	0.0099991				27.1.1	RNA.processing.splicing	4	0.016073
28	DNA	108	0.00184512				27.3.11	RNA.regulation of transcription.C2H2 zinc finger family	34	0.00601462
28.1	DNA.synthesis/chromatin structure	84	0.000147496				27.3.26	RNA.regulation of transcription.MYB-related transcription factor family	16	0.0205459
28.1.3	DNA.synthesis/chromatin structure.histone	20	5.35487e-05				27.3.32	RNA.regulation of transcription.WRKY domain transcription factor family	54	0.000729668
28.1.3.2	DNA.synthesis/chromatin structure.histone.core	20	5.35487e-05				27.3.37	RNA.regulation of transcription.AS2,Lateral Organ Boundaries Gene Family	4	0.0189017
28.1.3.2.3	DNA.synthesis/chromatin structure.histone.core.H3	7	0.00523455				27.3.39	RNA.regulation of transcription.AtSR Transcription Factor family	2	0.0420575
28.1.3.2.4	DNA.synthesis/chromatin structure.histone.core.H4	6	0.00787749				27.3.55	RNA.regulation of transcription.HDA	2	0.0187272
29	protein	371	2.928e-07				27.3.59	RNA.regulation of transcription.Methyl binding domain proteins	3	0.0486977
29.2	protein.synthesis	39	5.00135e-10				27.3.64	RNA.regulation of transcription.PHOR1	8	0.00384831
29.2.1	protein.synthesis.ribosomal protein	25	2.06077e-07				27.3.7	RNA.regulation of transcription.C2C2(Zn) CO-like, Constans-like zinc finger family	9	0.044074
29.2.1.1	protein.synthesis.ribosomal protein.prokaryotic	12	2.06166e-05				27.3.71	RNA.regulation of transcription.SNF7	8	0.000112835
29.2.1.1.1	protein.synthesis.ribosomal protein.prokaryotic.chloroplast	4	0.0138371				27.3.99	RNA.regulation of transcription.unclassified	66	0.0407873
29.2.1.1.1.2	protein.synthesis.ribosomal protein.prokaryotic.chloroplast.50S subunit	4	0.0138371				27.4	RNA.RNA binding	15	6.42957e-05
29.2.1.1.2	protein.synthesis.ribosomal protein.prokaryotic.mitochondrion	4	0.00467404				28.1.3	DNA.synthesis/chromatin structure.histone	3	0.0409934
29.2.1.1.2.1	protein.synthesis.ribosomal protein.prokaryotic.mitochondrion.30S subunit	4	0.00467404				29	protein	593	2.26708e-13
29.2.1.1.2.1.29	protein.synthesis.ribosomal protein.prokaryotic.mitochondrion.30S subunit.S29	2	0.0467412				29.3	protein.targeting	37	5.79469e-05
29.2.1.1.3	protein.synthesis.ribosomal protein.prokaryotic.unknown organellar	4	0.0377741				29.3.4	protein.targeting.secretory pathway	27	0.000163214
29.2.1.2	protein.synthesis.ribosomal protein.eukaryotic	13	0.00193919				29.3.4.99	protein.targeting.secretory pathway.unspecified	19	0.000110879
29.2.1.2.1	protein.synthesis.ribosomal protein.eukaryotic.40S subunit	5	0.00120034				29.3.5	protein.targeting.peroxisomes	2	0.0354497
29.2.3	protein.synthesis.initiation	6	0.047389				29.4	protein.postranslational modification	197	0.00486117
29.2.4	protein.synthesis.elongation	6	0.00160016				29.4.1	protein.postranslational modification.kinase	50	0.00488705
29.3	protein.targeting	27	0.00864978				29.5	protein.degradation	319	8.28387e-08
29.3.2	protein.targeting.mitochondria	2	0.0470641				29.5.11	protein.degradation.ubiquitin	203	1.15997e-07
29.3.3	protein.targeting.chloroplast	6	0.0299436				29.5.11.20	protein.degradation.ubiquitin.proteasom	3	0.0246442
29.3.4.2	protein.targeting.secretory pathway.golgi	2	0.0494524				29.5.11.3	protein.degradation.ubiquitin.E2	15	0.00187937
29.3.4.99	protein.targeting.secretory pathway.unspecified	7	0.0314559				29.5.11.4	protein.degradation.ubiquitin.E3	168	0.00156003
29.4	protein.postranslational modification	112	0.0151103				29.5.11.4.2	protein.degradation.ubiquitin.E3.RING	114	0.000117603
29.4.1.59	protein.postranslational modification.kinase.receptor like cytoplasmatic kinase IX	3	0.00901425				29.7	protein.glycosylation	8	0.0105435
29.5.1	protein.degradation.subtilases	30	0.00531333				30	signalling	388	0.0250171
29.7	protein.glycosylation	15	0.000293326				30.1	signalling.in sugar and nutrient physiology	10	0.00970107
31.1.1.1.3	cell.organisation.cytoskeleton.actin.actin binding	2	0.0474976				30.2	signalling.receptor kinases	208	1.79119e-07
31.1.1.3.8	cell.organisation.cytoskeleton.Myosin.Class VII	2	0.0202551				30.2.12	signalling.receptor kinases.leucine rich repeat XII	16	0.0288281
31.2	cell.division	37	0.000868753				30.2.15	signalling.receptor kinases.thaumatin like	35	4.01008e-06
31.3.1	cell.cycle.peptidylprolyl isomerase	4	0.0268405				30.2.16	signalling.receptor kinases.Catharanthus roseus-like RLK1	44	6.01654e-05
31.4	cell.vesicle transport	25	0.0439136				30.2.17	signalling.receptor kinases.DUF 26	28	0.0110528
34.16	transport.ABC transporters and multidrug resistance systems	30	0.0103087				30.2.2	signalling.receptor kinases.leucine rich repeat II	4	0.0332026
34.19.3	transport.Major Intrinsic Proteins.NIP	2	0.037291				30.2.20	signalling.receptor kinases.wheat LRK10 like	40	3.83185e-06
34.19.99	transport.Major Intrinsic Proteins.unspecified	2	0.037291				30.2.24	signalling.receptor kinases.S-locus glycoprotein like	34	0.00515475
35.1	not assigned.no ontology	236	0.000222795				30.2.25	signalling.receptor kinases.wall associated kinase	9	0.0020391
35.1.5	not assigned.no ontology.pentatricopeptide (PPR) repeat-containing protein	34	4.02018e-09				30.4	signalling.phosphinositides	16	0.00598239
							30.5	signalling.G-proteins	33	0.00300889
							30.9	signalling.lipids	4	0.0486996
							31	cell	102	2.61553e-05
							31.1.1	cell.organisation.cytoskeleton	7	0.044823
							31.1.1.3	cell.organisation.cytoskeleton.Myosin	4	0.0258278
							31.2	cell.division	17	0.0312989
							31.4	cell.vesicle transport	25	0.000170012
							33.1	development.storage proteins	7	0.0195181
							34.10	transport.nucleotides	4	0.0266197
							34.11	transport.NDP-sugars at the ER	5	0.0475262
							35.1	not assigned.no ontology	249	0.00159899
							35.1.12	not assigned.no ontology.pumilio/Puf RNA-binding domain-containing protein	3	0.0317405
							35.1.26	not assigned.no ontology.DC1 domain containing protein	7	0.0151443

## Sheet: 132 DAT
Hypanthium - up in HP					Hypanthium - down in HP
Only one gene = MD10G1330600					bin	name	elements	p-value
					20	stress	4	0.002943593994681484
Ovary - up in HP					20.2	stress.abiotic	4	0.002943593994681484
No significant bins					20.2.1	stress.abiotic.heat	4	0.002943593994681484
					10	cell wall	3	0.01515597388097456
					10.7	cell wall.modification	2	0.049202789177490436
					Ovary - down in HP
					bin	name	elements	p-value
					17.6.1	hormone metabolism.gibberelin.synthesis-degradation	2	0.029903630767108183	md13g1148400	MdGA2ox4b
					17.6.1.13	hormone metabolism.gibberelin.synthesis-degradation.GA2 oxidase	2	0.029903630767108183	md16g1148400	MdGA2ox4a
