# Supplementary material for: Gibberellic acid induced parthenocarpic ‘Honeycrisp’ apples (Malus domestica) exhibit reduced ovary width and lower acidity
Source: Hortic Res. 2019 Apr 6;6:41. doi: 10.1038/s41438-019-0124-8 (PMC6441655; doi:10.1038/s41438-019-0124-8)
Supplement: Supplementary file 13 — Table S5 [file 41438_2019_124_MOESM13_ESM.xlsx]

## Sheet: Sheet1
Reference	Cultivar	Parthenocarpic Tendencies?	GA Form	Other hormones	Retention	Size	Shape	Parthenocarpic?	Notes
Dennis 1967	Wealthy'	Yes	GA3	none	Increase	"slightly smaller than seeded"	Unknown - not examined	Yes	Also did seed extract
Unrath 1974	Starkrimson Delicious'	No	GA4+7	6-BA	Increase	Larger	larger L/D ratio, same width	Unknown - pollinators not excluded	Decreased seed # and firmness at 200 PPM
Greene 1984	Delicious'	No	GA4+7	6-BA	same as control	smaller than control	larger L/D ratio	Hand-pollinated	higher concentrations caused linear reduction in width, weight and seed #
Greene 1989	McIntosh'	No	GA4+7	none	Increase	smaller than control	larger L/D ratio	No - pollinators not excluded	softer and higher inidence of senescent breakdown after storage - reduced storage life
	Early McIntosh'	No	GA4+7	none	Increase	unknown - not examined	unknown - not examined	No - pollinators not excluded
	Empire'	No	GA4+7	none	Increase	smaller than control	larger L/D ratio	No - pollinators not excluded	softer and higher inidence of senescent breakdown after storage - advance ripening
Stylianidis 2004	Royal Red Delicious'	No		6-BA		Larger	larger L/D ratio	Only BA
			GA3	none		same as control	same as control	Unknown - pollinators not excluded	Low concentrations of GA3 (10PPM)
	Red Chief'	No	GA4+7	6-BA		Larger	larger L/D ratio	Unknown - pollinators not excluded	Promalin and Perlan
			GA3	none		Larger	same as control	Unknown - pollinators not excluded
	Imperial Double Red Delicious'	No	GA4+7	6-BA		Larger	larger L/D ratio	Unknown - pollinators not excluded	Promalin and Perlan
			GA3	none		same as control	same as control	Unknown - pollinators not excluded
				6-BA			larger L/D ratio	Unknown - pollinators not excluded	Only BA
Schmidt 2008	Cameo'	No	GA4+7	none	unknown	same as control	same as control	Unknown - pollinators not excluded
	Honeycrisp'	No	GA4+7	none	unknown	Longer	larger L/D ratio	Unknown - pollinators not excluded
Watanabe 2008	Fuji	No	GA3	none	Increase	same as control	larger L/D ratio	Yes
			GA3	CPPU	Increase	same as control	larger L/D ratio	Yes
			GA3	2,4-DP	Increase	same as control	larger L/D ratio	Yes
			GA3	2,4-DP, CPPU	Increase	Larger	larger L/D ratio	Yes
	Ohrin	Yes	GA3	none	Increase	same as control	same as control	Yes
			GA3	CPPU	Increase	same as control	larger L/D ratio	Yes
			GA3	2,4-DP	Increase	Larger	larger L/D ratio	Yes
			GA3	2,4-DP, CPPU	Increase	Larger	larger L/D ratio	Yes
McArtney 2014	‘Taylor Spur Rome’	No	GA4+7	6-BA	Increase	same as control	same L/D as control	Yes, a portion	Rescue for frost damage
	Ginger Gold'	No	GA4+7	6-BA	Same	same as control	Unknown - not examined	Yes, a portion	Rescue for frost damage
	Jonagold'	No	GA4+7	6-BA	Increase	same as control	Unknown - not examined	Unknown - not examined	Rescue for frost damage
	Gala'	No	GA4+7	6-BA	Same	same as control	Unknown - not examined	Unknown - not examined	Rescue for frost damage
	Empire'	No	GA4+7	6-BA	Same	same as control	Unknown - not examined	No	Rescue for frost damage
